# Supplementary material for: Optical and Electrochemical Properties of a Nanostructured ZnO Thin Layer Deposited on a Nanoporous Alumina Structure via Atomic Layer Deposition
Source: Materials (Basel). 2024 Mar 20;17(6):1412. doi: 10.3390/ma17061412 (PMC10972226; doi:10.3390/ma17061412)
Supplement: Supplementary file 1 [file materials-17-01412-s001.zip]

Archive with 1 entries (1 files):
- materials-2901765-supplementary.pdf
